# Supplementary material for: The Role of Factor Xa-Independent Pathway and Anticoagulant Therapies in Cancer-Related Stroke
Source: J Clin Med. 2021 Dec 27;11(1):123. doi: 10.3390/jcm11010123 (PMC8745325; doi:10.3390/jcm11010123)
Supplement: Supplementary file 1 [file jcm-11-00123-s001.zip]

Archive with 1 entries (1 files):
- jcm-1497215-supplementary.pdf
